# Supplementary material for: A Systematic Review of Medical Treatments for Benign Prostatic Hyperplasia in Dogs: Evaluating Strategies for Reproductive Function Preservation
Source: Vet Sci. 2025 Jan 19;12(1):70. doi: 10.3390/vetsci12010070 (PMC11768428; doi:10.3390/vetsci12010070)
Supplement: Supplementary file 1 [file vetsci-12-00070-s001.zip]

Archive with 4 entries (4 files):
- Table S1. Detailed search query used in each database.xlsx
- Table S2. List of papers rejected in the full text evaluation and reasons for its exclusion.xlsx
- Table S3. Summary of Full Text Reviewed Papers Evaluated Therapies, Followed Outcomes, Methods, and Participant Totals.xlsx
- Table S4. Assessment of Overall Bias Risk in the Thirty-Five Studies Selected After Full-Text Review.xlsx
