# Supplementary material for: A Systematic Review of Medical Treatments for Benign Prostatic Hyperplasia in Dogs: Evaluating Strategies for Reproductive Function Preservation
Source: Vet Sci. 2025 Jan 19;12(1):70. doi: 10.3390/vetsci12010070 (PMC11768428; doi:10.3390/vetsci12010070)
Supplement: Supplementary file 1 [file vetsci-12-00070-s001.zip › Table S1. Detailed search query used in each database.xlsx]

## Sheet: Table S1. Detailed search query
Table S1: Detailed search query used in each database
Date of search	Database	Search query	Number of records retrieved
25/10/2024	PubMed	("benign prostatic hyperplasia" OR "BPH" OR "prostatic hyperplasia" OR "prostate enlargement" OR "prostate disease" OR "prostate disorders") AND ("dog" OR "dogs" OR "canine" OR "canines" OR "pet" OR "pets" OR "veterinary" OR "veterinary medicine" OR "vet" OR "canine health" OR "dog health") AND ( ("5-alpha reductase inhibitors" OR "finasteride" OR "dutasteride" OR "alfatradiol") OR ("antiandrogen…	177
25/10/2024	Scopus	(TITLE-ABS-KEY("benign prostatic hyperplasia" OR "BPH" OR "prostatic hyperplasia" OR "prostate enlargement" OR "prostate disease" OR "prostate disorders")) AND (TITLE-ABS-KEY("dog" OR "dogs" OR "canine" OR "canines" OR "pet" OR "pets" OR "veterinary" OR "veterinary medicine" OR "vet" OR "canine health" OR "dog health")) AND (TITLE-ABS-KEY( ("5-alpha reductase inhibitors" OR "finasteride" OR "duta…	196
25/10/2024	CAB direct	("benign prostatic hyperplasia" OR "BPH" OR "prostatic hyperplasia" OR "prostate enlargement" OR "prostate disease" OR "prostate disorders") AND ("dog" OR "dogs" OR "canine" OR "canines" OR "pet" OR "pets" OR "veterinary" OR "veterinary medicine" OR "vet" OR "canine health" OR "dog health") AND ( ("5-alpha reductase inhibitors" OR "finasteride" OR "dutasteride" OR "alfatradiol") OR ("antiandrogen…	88
25/10/2024	Web of Science	TS=("benign prostatic hyperplasia" OR "BPH" OR "prostatic hyperplasia" OR "prostate enlargement" OR "prostate disease" OR "prostate disorders") AND TS=("dog" OR "dogs" OR "canine" OR "canines" OR "pet" OR "pets" OR "veterinary" OR "veterinary medicine" OR "vet" OR "canine health" OR "dog health") AND TS=( ("5-alpha reductase inhibitors" OR "finasteride" OR "dutasteride" OR "alfatradiol") OR ("ant…	140
		Total	601
