# Supplementary material for: A Systematic Review of Medical Treatments for Benign Prostatic Hyperplasia in Dogs: Evaluating Strategies for Reproductive Function Preservation
Source: Vet Sci. 2025 Jan 19;12(1):70. doi: 10.3390/vetsci12010070 (PMC11768428; doi:10.3390/vetsci12010070)
Supplement: Supplementary file 1 [file vetsci-12-00070-s001.zip › Table S2. List of papers rejected in the full text evaluation and reasons for its exclusion.xlsx]

## Sheet: Table S2. List of papers reject
Table S2. List of papers rejected in the full text evaluation and reasons for its exclusion (n = 3)
Authors	Year	Title	Journal	DOI	Reason for exclusion	Comments
Azadeh et al.	2022	Effects of Glycyrrhiza Glabra (Licorice) Root Extract on the Hormones, Serum Biochemicals, and Hematological Parameters in Dogs with Benign Prostatic Hyperplasia	Evidence-Based Complementary and Alternative Medicine	10.1155/2022/8962889	Methods not clearly defined	The monitored outcomes, blood and serum parameters, are assessed using an autoanalyzer and specialized kits, though specific details regarding these tools are not provided.
Goericke-Pesch et al.	2010	Evaluation of the clinical efficacy of Gonazon implants in the treatment of reproductive pathologies, behavioral problems, and suppression of reproductive function in the male dog	Theriogenology	10.1016/j.theriogenology.2009.11.018	Evaluated therapy induces suppression of sexual activity and spermatogenesis.	-
Noguchi et al.	2008	In vivo study on the effects of alpha1-adrenoceptor antagonists on intraurethral pressure in the prostatic urethra and intraluminal pressure in the vas deferens in male dogs	European Journal of Pharmacology	10.1016/j.ejphar.2007.11.003	The dog models included in the study did not show evidence of spontaneous BPH1, and pharmacological induction of BPH1 was not attempted.	The relevance of the measured outcomes for canine health is debatable.
Footnote: 1 Benign prostatic hyperplasia
