# Supplementary material for: A Systematic Review of Medical Treatments for Benign Prostatic Hyperplasia in Dogs: Evaluating Strategies for Reproductive Function Preservation
Source: Vet Sci. 2025 Jan 19;12(1):70. doi: 10.3390/vetsci12010070 (PMC11768428; doi:10.3390/vetsci12010070)
Supplement: Supplementary file 1 [file vetsci-12-00070-s001.zip › Table S3. Summary of Full Text Reviewed Papers Evaluated Therapies, Followed Outcomes, Methods, and Participant Totals.xlsx]

## Sheet: Summary of Full Text Reviewed P
Table S3. Summary of Full Text Reviewed Papers: Evaluated Therapies, Followed Outcomes, Methods, and Participant Totals
Authors	Year	Title	Journal	DOI	Evaluated therapy	Monitored outcome(s)	Method used	Total number of subjects
Albouy et al.	2008	Efficacies of osaterone and delmadinone in the treatment of benign prostatic hyperplasia in dogs	Vet Record	10.1136/vr.163.6.179	Delmadinone acetate & Osaterone acetate	Clinical signs & prostate volume	Clinical examination & B-mode ultrasound examination	160 (142)
Angrimani et al.	2018	Effects of benign prostatic hyperplasia and finasteride therapy on prostatic blood flow in dogs	Theriogenology	10.1016/j.theriogenology.2018.03.031	Finasteride	Prostate volume, prostate vascularization, prostatic artery blood flow parameters	B-mode Ultrasound and Doppler ultrasound	20
Angrimani et al.	2020	Prostatic hyperplasia: Vascularization, hemodynamic and hormonal analysis of dogs treated with finasteride or orchiectomy	PLoS One	10.1371/journal.pone.0234714	Finasteride (vs orchiectomy)	Clinical signs, prostatic volume and vascularization, prostatic artery blood flow parameters, testosterone, estrogen and dihydrotestosterone serum levels, prostatic histological structure and VEGF-A1 reactivity	Clinical examination, B-mode, Doppler and pulsed-wave Doppler ultrasound, RIA2, ELISA3, histological evaluation secondary to HE4 staining, immunohistochemistry and quantitative PCR5	15
Angrimani et al.	2020	Reproductive and endocrinological effects of benign prostatic hyperplasia and finasteride therapy in dogs	Scientific reports	10.1038/s41598-020-71691-7	Finasteride	Clinical signs, ejaculate volume and concentration, total sperm count, sperm morphology, motility, plasma membrane and acrosome integrity, prostatic fluid oxidative profile, testicular volume, testicular blood perfusion and velocity of blood flow within the testicular artery, testosterone, estrogen and dihydrotestosterone serum levels, testicular histology	Clinical evaluation, B-mode, Doppler and pulsed-wave Doppler ultrasound, volumetric evaluation and cell count via counting chamber, NG6 staining, CASA7, TBARS8, RIA2, ELISA3, histological evaluation secondary to HE4 staining	20
Corrada et al.	2004	Effect of tamoxifen citrate on reproductive parameters of male dogs	Theriogenology	10.1016/j.theriogenology.2003.07.020	Tamoxifen	Maximum scrotal width, testicular consistency, libido, total sperm count, sperm morphology, motility, prostate volume and ultrasonographical structure, serum testosterone levels prior and after hCG stimulation, post-treatment fertility, side effects	Clinical evaluation, sperm count via counting chamber, phase contrast microscopy - subjective evaluation of the ejaculate for the motility parameters and Giemsa staining for morphology, prostatic ultrasound, RIA2, breeding outcome evaluation, complete blood count analysis	7
Dearakhshandeh et al	2020	Treatment of experimentally induced benign prostatic hyperplasia with tadalafil and castration in dogs	Theriogenology	10.1016/j.theriogenology.2019.10.040	Tadalafil (vs orchiectomy)	Serum testosterone, dihydrotestosterone, prostatic acid phosphatase, serum CPSE10 and PSA23, complete blood counts, serum biochemical parameters	ELISA3, colorimetric measurements, haemogram and serum biochemistry through routine methods (autoanalyzers)	25
D’Francisco et al.	2020	Quantitative bidimentional and Doppler ultrasound assessment of the effect of a GnRH antagonist on canine prostatic hyperplasia	Theriogenology	10.1016/j.theriogenology.2019.12.018	Acyline	Clinical signs, prostatic volume and ultrasonographical structure, prostatic artery blood flow parameters	Clinical evaluation, B-mode, Doppler and pulsed-wave Doppler ultrasound	7 (6)
Ferré‐Dolcet et al.	2021	Prostatic fluid composition and semen quality in dogs with benign prostatic hyperplasia undergoing treatment with osaterone acetate	Reproduction in domestic animals	10.1111/rda.14030	Osaterone acetate	Prostatic volume, testicular and prostatic ultrasound structure, sperm concentration, mass and progressive motility, sperm morphology, prostatic fluid components variation (cholesterol, glucose, triglycerides, sodium, potassium, calcium, zinc, copper, chlorine, magnesium, alkaline phosphatase)	Clinical examination, B-mode ultrasound, phase contrast microscopy for sperm parameters (Burker chamber assessment for concentration, Roz-bengal staining for morphology and subjective evaluation for the motility parameters), colorimetric measurements	8
Flores et al.	2022	Frozen-thawed sperm analysis of benign prostatic hyperplasia dogs treated eith finasteride	Frontiers in veterinary sciences	10.3389/fvets.2022.901943	Finasteride	Semen quality - fresh and post-freezing (opacity of the second fraction, sperm count, sperm morphology, sperm kinetics, plasma membrane and acrosome integrity, mitochondrial activity, DNA integrity, sperm binding capability, susceptibility to oxidative stress	Phase contrast microscopy (sperm count via counting chamber, NG6 stain, fast green/rose bengal stain and , CASA7, DAB9, modified toluidine blue stain technique, flow citometry, sperm binding test in perivitelline membrane, TBARS8	20
Golchin-Rad et al.	2020	Changes in the serum prostatic biomarkers during the treatment of benign prostatic hyperplasia with a 5alpha-reductase inhibitor: finasteride	Topics in companion animal medicine	10.1016/j.tcam.2020.100405	Finasteride	Prostatic volume, CPSE10, serum testosterone and dihydrotestosterone levels, RBC11, HGB12, HCT13, MCV14, MCH15, MCHC16, RDW17, platelets, MPV18, WBC19, BUN20, AST21, ALT22, creatinine, glucose, cholesterol, triglycerides, total protein, albumin, alkaline phosphatase, calcium, phosphorus, sodium potassium, PSA23, prostatic acid phosphatase	B-mode ultrasound, ELISA3, serum biochemistry, flame photometry, complete blood count analysis, colorimetric determinations	20
Gonzalez et al.	2009	Comparison of the Effect of the Aromatase Inhibitor, Anastrazole, to the Antioestrogen, Tamoxifen Citrate, on Canine Prostate and Semen	Reproduction in domestic animals	10.1111/j.1439-0531.2009.01379.x	Anastrazole and Tamoxifen	Clinical signs, prostatic volume and ultrasound structure, scrotal diameter, testicular consistency, libido, semen analysis (fractional volumes, progressive motility, percentage of live spermatozoa, total sperm count, and sperm morphology), haemogram (routine hematology parameters), and serum biochemical tests (urea, creatinine, glucose, acid phosphatase, AST21, ALT22)	General physical examination, B-mode ultrasound, scrotal measurement, libido scoring during manual stimulation, phase contrast microscopy - subjective evaluation of the ejaculate for the motility parameters and Eosin staining for viability and sperm morphology assesment, sperm count and concentration via Neubauer haemacytometer, haemogram and serum biochemistry through routine methods	40
Heverhagen et al.	2004	Benign prostate hyperplasia: evaluation of treatment response with DCE MRI	Magnetic resonance materials in physics, biology and medicine	10.1007/s10334-004-0040-1	Finasteride	Body weight, prostatic volume, contrast-enhancement kinetics/perfusion parameters during treatment	Weekly body weight measurement, dynamic contrast-enhanced MRI24	12
Jia et al.	2006	Dynamic Contrast Enhanced Magnetic Resonance Imaging as a Biological Marker to Noninvasively Assess the Effect of Finasteride on Prostatic Suburethral Microcirculation	The journal of urology	10.1016/j.juro.2006.07.056	Finasteride	Prostate lenght in the suburethral region, contrast-enhancement kinetics/perfusion parameters during and after treatment	Dynamic contrast-enhanced MRI24	12
Jia et al.	2006	Pharmacokinetic parameters as a potential predictor of response to pharmacotherapy in benign prostatic hyperplasia: a preclinical trial using dynamic contrast-enhanced MRI	Magnetic resonance imaging	10.1016/j.mri.2005.12.029	Finasteride	Prostate volume, contrast-enhancement kinetics/perfusion parameters during and after treatment	Dynamic contrast-enhanced MRI24	12
Li et al.	2020	Water-stable and finasteride-loaded polyvinyl alcohol nanofibrous particles with sustained drug release for improved prostatic artery embolization — In vitro and in vivo evaluation	Materials science and engineering: C	10.1016/j.msec.2020.111107	Finasteride-loaded polyvinyl alcohol nanofibrous particles (prostatic artery embolization)	Prostate volume and histological structure	MRI24, histopathologic evaluation	12
Lima et al.	2020	Endocrine, prostatic vascular, and proapoptotic changes in dogs with benign prostatic hyperplasia treated medically or surgically	Domestic animal endocrinology	10.1016/j.domaniend.2020.106601	Finasteride (vs orchiectomy)	Clinical signs, prostate volume, prostate ultrasonographical structure, prostate vascularization, blood flow velocity parameters measured on the prostatic artery, serum testosterone and dihydrotestosterone levels, prostate histomorphology, caspase-3 immunoexpression	Physical examination, B-mode ultrasound, Doppler and pulsed-wave Doppler ultrasound, RIA2, ELISA3, histological evaluation following HE4 staining, immunohistochemistry , immunohistochemical analysis for caspase-3	22
Limmanont et al.	2012	Effect of finasteride and deslorelin treatment on clinical signs, prostatic volume, and semen quality in dogs with benign prostatic hypertrophy: a clinical trial	Agriculture and natural resources	Access link: https://li01.tci-thaijo.org/index.php/anres/article/view/242980	Finasteride (vs deslorelin)	Clinical signs, prostatic volume, semen quality (ejaculate volume and concentration, sperm motility, morphology, total sperm count, percentage of dead and alive sperm cells, semen bacterial load and cytological characteristics)	Physical examination, B-mode ultrasound, phase contrast microscopy (sperm count via counting chamber, Diff-Quick staining for morphology and NG6 staining for viability assessments, motility - subjectively evaluated, bacterial culture, cytological examination)	19 (16)
Murakoshi et al.	2001	The effects of chlormadinone acetate (CMA), antiandrogen, on the pituitary, testis, prostate and adrenal gland of the dog with spontaneous benign prostatic hyperplasia	The journal of toxicological sciences	10.2131/jts.26.119	Chlormadinone acetate	Absolute, relative weights and histomorphological structure of the prostate, pituitary gland, testes, and adrenal glands, androgen receptor expression in prostatic tissue, number of LH and ACTH cells in the pituitary gland	Organ weighing, histopathological examination and immunohistochemical staining	30 (12)
Murakoshi et al.	2000	Atrophic effects of antiandrogen, chlormadinone acetate (CMA) on dog prostate with spontaneous benign prostatic hyperplasia	The journal of toxicological sciences	10.2131/jts.25.3_143	Chlormadinone acetate	Absolute, relative weights and histomorphological structure of the prostate, androgen receptor and 5 alpha-reductase type I and type II expression in prostatic tissue	Organ weighing, histopathological examination and immunohistochemical staining	17
Murakoshi et al.	2000	Immunolocalization of androgen receptor (AR) and steroid 5 alpha-reductase Type II (5 alpha-reductase type II) in canine prostate —effect of antiandrogen, chlormadinone acetate (CMA)	Acta histochemica et cytochemica	10.1267/ahc.33.223	Chlormadinone acetate	Absolute, relative weights and histomorphological structure of the prostate, androgen receptor and 5 alpha-reductase type II expression in prostatic tissue	Organ weighing, histopathological examination and immunohistochemical staining	17
Murakoshi et al.	2001	Relationship between prostatic atrophy and apoptosis in the canine spontaneous benign prostatic hyperplasia (BPH) following chlormadinone acetate (CMA)	Tokai journal of experimental and clinical medicine	PMID: 11806444	Chlormadinone acetate	Absolute and relative weights and histomorphological structure of the prostate, apoptotic index.	Organ weighing, histopathological examination, and apoptosis staining	17
Niżański et al.	2022	A comparative study of the effects of osaterone acetate and deslorelin acetate on sperm kinematics and morpho-functional parameters in dogs	Animals	10.3390/ani12121548	Osaterone acetate (vs deslorelin acetate)	Ejaculate volume, sperm concentration, total sperm count, total motility and progressive motility, kinematic parameters (VCL25, VAP26, VSL27, LIN28, STR29, ALH30, BCF31), sperm morphology, and viability; 3rd fraction: volume, presence of blood and cytological characteristics	Phase contrast microscopy, CASA7, Bydgoska method and NG6 staining, cytological examination	40
Niżański et al.	2020	B-Mode and Doppler ultrasonographic findings of prostate gland and testes in dogs receiving deslorelin acetate or osaterone acetate	Animals	10.3390/ani10122379	Osaterone acetate (vs deslorelin acetate)	Prostatic and testicular volume, testicular and prostatic ultrasound structure, prostatic and testicular artery blood flow parameters	B-mode, Doppler and pulsed-wave Doppler ultrasound	45
Niżański et al.	2020	Comparison of clinical effectiveness of deslorelin acetate and osaterone acetate in dogs with benign prostatic hyperplasia	Animals	10.3390/ani10101936	Osaterone acetate (vs deslorelin acetate)	Clinical signs scoring system, serum testosterone levels, 17-estradiol levels, complete blood counts, serum biochemical parameters	Physical examination, complete blood count, hormonal assessments	45
Pettina et al.	2024	Contrast-enhanced ultrasound (CEUS) evaluation of canine prostatic hyperplasia before and after osaterone acetate therapy: preliminary results	Animals	10.3390/ani14111683	Osaterone acetate	Clinical signs, prostatic volume and volume ratio (actual volume/expected volume), ultrasound structure, length of wash-in and wash-out phases of the contrast agent in the prostate, time to reach peak intensity during contrast-enhanced ultrasound, serum CPSE10	Physical examination, B-mode and contrast-enhanced ultrasound	15
Shibata et al.	2001	Comparison of histological compositions and apoptosis in canine spontaneous benign prostatic hyperplasia treated with androgen suppressive agents chlormadinone acetate and finasteride	Journal of urology	10.1097/00005392-200101000-00081	Chlormadinone acetate and Finasteride	Prostatic volume and weight, testosterone, estradiol and dihydrotestosterone levels in the prostatic tissue, histomorphological structure of the prostate, detection of apoptosis within the prostatic tissue	B-mode ultrasound, organ weighing, GS-MS34, RIA2, TUNEL32 assay, histopathological examination	21
Sirinarumitr et al.	2001	Effects of finasteride on size of the prostate gland and semen quality in dogs with benign prostatic hypertrophy	Journal of the american veterinary medical association	10.2460/javma.2001.218.1275	Finasteride	Clinical signs, prostatic diameter and volume, serum testosterone and dihydrotestosterone levels, ejaculate volume (fractioned), sperm progressive motility, sperm concentration, sperm morphology	Physical examination, radiographical examination following retrograde urethrocystography, B-mode ultrasound, RIA2, phase contrast microscopy - sperm count via haemocytometer, subjective evaluation of the ejaculate for the motility parameters, Giemsa Wright staining for sperm morphology assessment, complete blood count and serum biochemistry.	9
Sirinarumitr et al.	2002	Finasteride-induced prostatic involution by apoptosis in dogs with benign prostatic hypertrophy	American journal of veterinary research	10.2460/ajvr.2002.63.495	Finasteride	Percentage of apoptotic prostatic cells in the ejaculate	TUNEL32 assay	9
Socha et al.	2018	The effects of osaterone acetate on clinical signs and prostate volume in dogs with benign prostatic hyperplasia	Polish journal of veterinary sciences	10.24425/pjvs.2018.125601	Osaterone acetate	Clinical signs, prostate volume	Physical examination, B-mode ultrasound	23
Tezuka et al.	2023	Suppression of hypothalamic pituitary–gonadal function by linzagolix in benign prostatic hyperplasia and polycystic ovary syndrome animal models	Clinical and experimental pharmacology and physiology	10.1111/1440-1681.13817	Linzagolix	Serum testosterone levels and prostate weight	RIA2, organ weighing	9
Tsutsui et al.	2001	Effect of osaterone acetate administration on prostatic regression rate, peripheral blood hormone levels and semen quality in dogs with benign prostatic hypertrophy	Journal of veterinary medical science	10.1292/jvms.63.453	Osaterone acetate	Prostate volume, serum LH33 and testosterone levels, ejaculate volume and pH, sperm motility, sperm count, sperm viability and morphology	RIA2, computed tomography, semen analysis (not detailed)	5
Tsutsui et al.	2000	Regression of prostatic hypertrophy by osaterone acetate in dogs	Journal of veterinary medical science	10.1292/jvms.62.1115	Osaterone acetate	Clinical signs, prostate size, serum osaterone acetate, LH33, and testosterone levels, rate of change in prostatic area	Physical examination, RIA2, GS-MS34	27 (18)
Xiaocheng et al.	2014	Inhibition of Spontaneous Canine Benign Prostatic Hyperplasia by an Urtica fissa Polysaccharide Fraction	Planta medica	10.1055/s-0034-1383364	Urtica fissa and Finasteride	Prostate volume, histological structure	Digital palpation, computed tomography, wet weight and water displacement volume determination, histopathological examination	30
Yoshinaka et al.	2000	Effects of mepartricin (S-160) on spontaneous canine benign prostatic hyperplasia	European urology	10.1159/000020164	Mepartricin	Prostate histomorphology, quantification of estrogen receptors and androgen receptors, plasma estradiol levels and tissue estradiol levels (prostatic tissue)	Histopathological examination, RIA2, immunohistochemistry	32
Zhao et al.	2013	Effects of competitive and noncompetitive 5α-reductase inhibitors on serum and intra-prostatic androgens in beagle dogs	Chinese medical journal	10.3760/cma.j.issn.0366-6999.20122496	Epristeride and Finasteride	Serum and tisular (prostatic) testosterone and dihydrotestosterone levels	ELISA3	20
Footnote:	1 vascular endothelial growth factor
	2 radioimmunoassay
	3 enzyme-linked immunosorbent assay
	4 hematoxylin-eosin
	5 polymerase chain reaction
	6 eosin/nigrosin
	7 computer assisted sperm analysis
	8 thiobarbituric acid reactive substances
	⁹ oxidation of 3'3 diaminobenzidine by cytochrome-C
	¹⁰ canine prostate-specific esterase
	¹¹ red blood cell count
	¹² hemoglobin concentration
	13 hematocrit
	14 mean corpuscular volume
	15 mean corpuscular hemoglobin
	16 mean corpuscular hemoglobin concentration
	17 red cell distribution width
	18 mean platelet volume
	19 white blood cell count
	20 blood urea nitrogen
	21 aspartate aminotransferase
	22 alanine aminotransferase
	23 prostate-specific antigen
	24 magnetic resonance imaging
	25 curvilinear velocity
	26 average path velocity
	27 straight line
	28 linearity
	29 straightness
	30 amplitude of lateral head displacement
	31 beat cross frequency
	32 terminal deoxynucleotidyl transferase dUTP nick end labeling
	33 luteinizing hormone
	34 gas chromatography-mass spectrometry
