# Supplementary material for: A Systematic Review of Medical Treatments for Benign Prostatic Hyperplasia in Dogs: Evaluating Strategies for Reproductive Function Preservation
Source: Vet Sci. 2025 Jan 19;12(1):70. doi: 10.3390/vetsci12010070 (PMC11768428; doi:10.3390/vetsci12010070)
Supplement: Supplementary file 1 [file vetsci-12-00070-s001.zip › Table S4. Assessment of Overall Bias Risk in the Thirty-Five Studies Selected After Full-Text Review.xlsx]

## Sheet: Table S4. Assessment of Overall
Table S4. Assessment of Overall Bias Risk in the Thirty-Five Studies Selected After Full-Text Review.
Study	Journal	Randomisation sequence generation	Allocation concealment	Blinding of participants and personnel	Blinding of outcome assessment	Incomplete outcome data	Selective reporting	Other bias	Overall `risk of bias' category
Albouy et al. (2008)	Vet Record	2	2	3	3	1	1	2	14
DOI	https://doi.org/10.1136/vr.163.6.179	The study mentions that the dogs were "randomly assigned" into two groups, but it does not provide details about how the randomization sequence was generated.	There is no description of how allocation was concealed, leading to unclear risk.	Blinding of the owners is unlikely, since one treatment (osaterone) was administered orally by the owners at home, while the other treatment (delmadinone) was administered as an injection by the veterinarians. The nature of these different treatment regimens makes it highly unlikely that participants (owners) or personnel were blinded to the treatments, introducing a high risk of performance bias.	No mention of blinding of outcome assessors, leading to a high risk of bias.	Out of 160 dogs, 142 provided interpretable data for efficacy evaluation, and 18 dogs were excluded from the analysis. The reasons for exclusion were well documented, including specific percentages and a detailed breakdown of reasons.	Rresults are presented comprehensively.	The study does not disclose potential conflicts of interest or funding sources that might influence the study outcomes, leading to an unclear risk regarding other biases.	Moderate risk of bias
Angrimani et al. (2018)	Theriogenology	2	3	2	3	1	1	2	14
DOI	10.1016/j.theriogenology.2018.03.031	The study mentions that animals were admitted to experimental groups according to the presumptive diagnosis of BPH1 and treatment with finasteride. Healthy and BPH1 dogs were "randomly assigned" to four groups. However, it is not described how the randomisation sequence was generated or whether a reliable method was used.	There is no mention of allocation concealment, or if those assigning the animals to groups were blinded to the upcoming group assignments.	Since all dogs in the treatment group received finasteride, and no placebo was used, blinding of the personnel administering the treatment is less critical.	There is no mention of whether the individuals performing the ultrasound and Doppler assessments were blinded to the dogs’ treatment groups. This introduces a significant risk of detection bias, especially since these are subjective measurements that could be influenced by the knowledge of treatment status.	There is no mention of missing data or incomplete follow-up in the study. All dogs seem to have been accounted for, and results appear to have been reported for each dog in each group.	The study appears to have reported on all prespecified outcomes related to prostate volume, vascularization, and hemodynamic parameters. No evidence of selective outcome reporting is present.	The study may have other potential sources of bias related to the small sample size (n=20), which could limit the generalizability of the findings and increase the chance of random errors.	Moderate risk of bias
Angrimani et al. (2020)	PLoS One	2	3	3	2	1	1	2	14
DOI	10.1371/journal.pone.0234714	The study indicates that dogs were "randomly assigned" to three experimental groups based on the treatment criteria. However, there are no details about the method of randomization.	Since the nature of one of the interventions (orchiectomy) is easily identifiable and would make it nearly impossible to conceal the treatment allocation from those involved, there is high risk of bias in this aspect.	For certain methods applied by the personnel, such as clinical or ultrasound examinations, blinding may not be feasible because a castrated dog can be easily identified during these procedures, making it impossible to blind the personnel. However, for most aspects of the study, blinding of personnel is not mentioned.	Blinding during histological and immunohistochemical analyses is mentioned ("performed by three operators in a single-blind manner"). However, it is unclear if other outcome assessors were blinded.	There is no mention of dropouts or incomplete data, and the sample size remained consistent across the study period.	The study reports all intended outcomes, including qPCR, hormone levels, and ultrasonography results. It seems to follow its protocol without selective reporting.	No mention of conflicts of interest.	Moderate risk of bias
Angrimani et al. (2020)	Scientific reports	2	3	2	2	1	1	2	13
DOI	https://doi.org/10.1038/s41598-020-71691-7	The study mentions that dogs were "randomly assigned" to the four experimental groups. However, there is no detailed description of the method used to generate the random sequence	There is no mention of allocation concealment, such as whether those assigning the dogs to groups were blinded to the treatment allocations.	The study does not specify whether blinding was employed for personnel. Therefore, while there is a potential for performance bias, the extent to which this impacted the study's outcomes cannot be determined based on the provided information.	It is unclear whether those assessing outcomes (sperm analysis, histology, etc.) were blinded to group assignments. Given that blinding of outcome assessors is essential for reducing bias, this presents an unknown risk.	The study does not mention any loss to follow-up or exclusion of data. Assuming all data from the selected dogs were included, this suggests a low risk of bias.	The text does not indicate whether there were any selective reporting issues.	The varied breeds and ages of the dogs included in the study can introduce variability that may affect the outcomes.	Moderate risk of bias
Corrada et al.	Theriogenology	3	3	2	2	1	1	2	14
DOI	10.1016/j.theriogenology.2003.07.020	This study uses a pre-post design with dogs serving as their own controls. Therefore, traditional randomization for group assignment may not applicable here. However, in the absence of a randomisation strategy subtle environmental or temporal factors could affect results.	Since all dogs received tamoxifen at the same point in time and in the same order (pre-treatment, treatment, and post-treatment periods), allocation concealment wasn't possible. As the design involves all animals following the same treatment sequence, any confounding influences tied to the study timeline could introduce significant bias.	With no evidence of blinding, personnel administering treatment and assessing outcomes may have been influenced by knowledge of the treatment period, particularly in subjective assessments like libido scoring. This could lead to expectation bias, as assessors may be aware of the timing of tamoxifen treatment. However, the chosen stragety in this case is not clearly stated, thus the risk remains u…	Many outcomes, such as libido scoring, testicular examination, and sperm morphology, rely on subjective judgment, which increases susceptibility to bias if assessors were not blinded. However, this is not clearly specified and should be judged as unclear.	There is no indication of missing data or unexplained dropouts.	Results are reported consistently across all subjects.	Small sample size.	Moderate risk of bias
Dearakhshandeh et al	Theriogenology	2	3	3	3	1	1	2	15
DOI	10.1016/j.theriogenology.2019.10.040	The study mentions random assignment of dogs to different groups, but it lacks details on the sequence generation method.	No mention of measures to conceal group allocation to avoid bias in group assignments.	Blinding is not mentioned.	No indication that the individuals assessing outcomes were blinded to group assignments.	The text does not mention any loss of data or handling of incomplete data.	The study reports on all key outcomes.	Small sample size with no mentioning of any power calculations.	Moderate risk of bias
D’Francisco et al.	Theriogenology	3	3	2	2	1	1	2	14
DOI	10.1016/j.theriogenology.2019.12.018	The study did not utilize a randomization sequence for assigning dogs to treatment. All seven dogs were selected based on their diagnosis of BPH1.	Allocation concealment was not applicable, as all dogs were treated in the same order (all received acyline on day 0) without a concealed allocation process.	Given that only one treatment was administered, the risk of bias due to the lack of blinding in this aspect is lower, but there still remains the potential for performance bias based on expectations.	The prostatic ultrasound evaluations and Doppler measurements were conducted by a single experienced evaluator. However, whether the evaluator was blinded during the assessments is not specified in the study.	No missing data is mentioned. One individual was excluded due to objective reasoning.	One dog was excluded from the prostatic volume calculations due to a diagnosis of testicular neoplasia. This exclusion is transparently reported.	Small sample size and lack of a control group.	Moderate risk of bias
Ferré‐Dolcet et al.	Reproduction in domestic animals	3	3	2	3	1	1	2	15
DOI	10.1111/rda.14030	This study is an observational, non-randomized clinical study, where dogs were selected based on the presence of BPH1 symptoms and specific health criteria. Without random assignment, this selection approach may introduce bias, potentially affecting how representative the sample is of the broader population of dogs with BPH1.	No allocation process is used, as all dogs received the osaterone acetate treatment.	Given the non-experimental nature and the common challenges of blinding in observational studies, the risk of bias from this aspect is still notable, but not as critical as in randomized controlled trials.	The personnel assessing the outcomes were likely aware of the treatment due to the study design.	Data from the final check at D240 was excluded from analysis as only 2 out of 8 dogs returned for this visit, potentially affecting the interpretation of long-term outcomes. However, outcome data for the remaining time points were reported comprehensively, with clear explanations for excluded data.	The study provides comprehensive reporting on key outcomes such as prostatic volume, sperm quality, and prostatic fluid composition. The only selective reporting noted pertains to D240 outcomes, which were excluded due to limited data availability, yet explained transparently.	Small sample size.	Moderate risk of bias
Flores et al.	Frontiers in veterinary sciences	2	3	2	2	1	1	1	12
DOI	10.3389/fvets.2022.901943	The study does not mention any randomization process for assigning subjects.	The study does not explicitly mention the use of any concealment methods for assigning dogs to the BPH1 and BPH1-Finasteride groups.	There is no mention of blinding of personnel involved in treatment and assessment.	The text does not indicate that outcome assessors were blinded to group assignments.	There is no indication of missing data, dropouts, or loss to follow-up.	The study reports a comprehensive range of outcomes, including various sperm quality metrics. There is no evidence of selective reporting, as all relevant outcomes discussed align with the study objectives.	There are no obvious indications of other sources of bias affecting the study.	Low to moderate risk of bias
Golchin-Rad et al.	Topics in companion animal medicine	2	3	2	2	1	1	2	13
DOI	10.1016/j.tcam.2020.100405	The paper does not mention any randomization process.	There is no mention of how allocation concealment was achieved, meaning that researchers could potentially predict group assignments.	A placebo was used for one of the BPH1 groups, which is a strong point in terms of minimizing bias associated with treatment expectations. However, the study does not specify whether personnel involved in administering treatments were blinded to group assignments.	It is not clear whether the outcome assessors were blinded to treatment group assignments.	There is no indication of missing data or unexplained dropouts.	The text does not show any evidence of selective reporting.	Limited number of subjects and no power calculations stated.	Moderate risk of bias
Gonzalez et al.	Reproduction in domestic animals	2	3	2	2	1	2	1	13
DOI	10.1111/j.1439-0531.2009.01379.x	The study states that dogs were randomly assigned to treatment groups, but it does not specify the method used for randomization.	The method of allocation concealment is not explicitly stated. It is unclear if the researchers involved in assigning the dogs to treatment groups were blinded to the randomization sequence, which could introduce selection bias.	The study employs placebo treatments alongside active treatments (anastrazole and tamoxifen). However, it is unclear whether the personnel administering these treatments were blinded to which dogs received the placebo versus the active treatments. This uncertainty leaves the potential for bias in treatment administration.	There is no mention of whether the assessors of outcomes (e.g., semen analysis, libido scoring) were blinded to the treatment groups, leaving this aspect open to potential bias.	The study reports that all 40 dogs were included in the analysis, and there is no indication of loss to follow-up or any data that were excluded from the results.	The authors state that no abnormalities were observed regarding haematological or serum biochemical parameters; however, they do not provide specific data for these outcomes ("data not shown").	-	Moderate risk of bias
Heverhagen et al.	Magnetic resonance materials in physics, biology and medicine	2	3	2	2	1	1	3	14
DOI	10.1007/s10334-004-0040-1	The study states that dogs were randomized into two groups containing similarly aged dogs with similar-sized prostate glands. However, it does not specify the exact method used for randomization.	The allocation of dogs to the treatment (Finasteride) and placebo (methylcellulose) groups is mentioned, but there is no indication of whether the allocation was concealed from the personnel administering the treatments.	The study does not explicitly mention whether the personnel administering the treatments were blinded to the group assignments.	Without clarification on blinding during outcome assessment, the potential for observer bias exists.	The absence of missing data or dropouts suggests a robust dataset, reducing the risk of bias from incomplete outcomes.	The text does not show any evidence of selective reporting.	Study design is relying solely on palpation for the diagnosis of BPH1 raises concerns about the accuracy of the initial assessment; limited number of subjects and no power calculations stated; no clear mention of conflicts of interest.	Moderate risk of bias
Jia et al.	The journal of urology	2	3	1	1	1	1	3	12
DOI	10.1016/j.juro.2006.07.056	Randomization is mentioned, but the specific method is not described.	The description lacks details on how allocation concealment was maintained.	Investigators were blinded to subject allocation until the trial evaluation was completed.	Given that investigators were blinded to subject allocation during both treatment and assessment, outcome assessors are considered blinded.	One subject was excluded due to poor image quality. This did not affect the overall analysis of the study's findings.	All main outcomes for the 11 included subjects were reported. The exclusion of one subject due to poor image quality indicates there were no measurable results for that individual. This transparency regarding the exclusion and the completeness of the reported data reinforces the reliability of the findings from the included subjects.	The diagnosis of BPH1 in the study subjects appears to be based solely on rectal palpation and a prostate diameter exceeding 2 cm, without any histological confirmation or standardized diagnostic criteria.; limited number of subjects and no power calculations stated; no clear mention of conflicts of interest.	Low to moderate risk of bias
Jia et al.	Magnetic resonance imaging	2	3	1	1	1	1	3	12
DOI	10.1016/j.mri.2005.12.029	The study states that subjects were randomly allocated to treatment and control groups. However, it does not specify the method used for randomization.	The allocation of subjects to treatment and control groups is not explicitly stated, so it is unclear whether allocation concealment was adequately implemented.	The study states that investigators were blinded until the evaluation of the trial was completed, suggesting that the personnel administering the treatments were blinded to the allocation.	Investigators were blinded to subject allocation during outcome assessment, minimizing the risk of bias in the evaluation of outcomes.	There is no indication in the provided text that any subjects were excluded or had missing data.	The study reports all main outcomes related to prostate volume and pharmacokinetic parameters, including statistical analyses for both groups.	The inclusion criteria state that subjects had an initial palpated prostate diameter greater than 2 cm, which raises concerns about the criteria for diagnosing BPH1 as no standardized diagnostics were considered; limited number of subjects and no power calculations stated; no clear mention of conflicts of interest.	Low to moderate risk of bias
Li et al.	Materials science and engineering: C	2	3	2	2	1	1	3	14
DOI	10.1016/j.msec.2020.111107	The study reports that beagle BPH models were randomly assigned to two groups. However, details on how the randomisation was performed are not provided.	The study does not specify any methods used for allocation concealment.	The study does not mention whether the participants or personnel involved in the intervention were blinded to group assignments.	The study states that histopathological analyses were performed by experienced pathologists, but it does not confirm whether those assessors were blinded to group assignments during evaluations.	There is no indication of missing data or dropouts.	The study reports all planned outcomes and provides statistical significance for comparisons. There is no indication of selective reporting of results.	The method used to induce BPH1 (surgical castration followed by hormonal therapy, as described in another paper cited by the authors) may introduce biases, particularly if there are variations in the response to the hormonal treatment among individual dogs. It is not clear if in this study after subjecting the dogs to hormonal therapy the BPH1 was confirmed through a systematic approach.	Moderate risk of bias
Lima et al.	Domestic animal endocrinology	3	2	3	2	1	1	2	14
DOI	10.1016/j.domaniend.2020.106601	Dogs were “arbitrarily assigned” to treatment groups, suggesting a lack of true randomization.	The study does not specify any methods used for allocation concealment.	The lack of placebo controls, unspecified blinding for dosages, and active owner involvement likely introduced performance bias	Immunohistochemical assessments were performed in a single-blinded manner, which reduces bias for that specific outcome. However, it is not clear if other assessments were subjected to blinding.	The study does not indicate that any dogs were dropped or that any data was missing, suggesting all outcomes were included in the analysis.	The text indicates that all outcomes were reported and analyzed, with no indication of selective reporting.	The low numbers of subjects per group and the lack of specified power analysis raise concerns about the robustness of the findings.	Moderate risk of bias
Limmanont et al.	Agriculture and natural resources	3	3	3	3	3	1	3	19
Access link	https://li01.tci-thaijo.org/index.php/anres/article/view/242980	No formal randomization was considered.	Since treatment selection was based on owner convenience, it is likely there was no concealment of group assignment.	There is no indication that the owners or personnel were blinded to the treatment assignment.	There is no mention of blinding in outcome assessment.	In the finasteride treatment group, only 8 out of 11 dogs completed the study, indicating a dropout rate that could potentially bias the results.	The text does not show any evidence of selective reporting.	The evaluation of sperm quality involves mostly subjective methods ; limited number of subjects and no power calculations stated; no clear mention of conflicts of interest.	High risk of bias
Murakoshi et al.	The journal of toxicological sciences	3	3	3	3	1	3	3	19
DOI	10.2131/jts.26.119	The study does not specify a randomization process for assigning the dogs to treatment groups.	There is no indication that allocation was concealed.	The study does not indicate any blinding of personnel administering the treatment.	There is no mention of blinding in outcome assessment.	There is no indication of missing data or dropouts.	The study reports that all dogs completed the treatment and were evaluated. However, the discussion emphasizes CMA’s2 competitive inhibition of androgen receptors as a significant mechanism but the manuscript refers to this specific data as "not shown."	The study states that 30 animals were purchased but included only 12 in the actual analysis without a clear reason, this raises questions about study methodology and transparency.The evaluation of histopathological changes and organ weights may rely on subjective assessment methods, which could introduce bias in the interpretation of the results. Moreover, the text fails to provide data supportin…	High risk of bias
Murakoshi et al.	The journal of toxicological sciences	3	3	3	3	1	3	3	19
DOI	10.2131/jts.25.3_143	The study does not specify a randomization process for assigning the dogs to treatment groups.	There is no indication that allocation was concealed.	The study does not indicate any blinding of personnel administering the treatment.	There is no mention of blinding in outcome assessment.	There is no indication of missing data or dropouts.	Not all quantitative data are fully reported but outcomes are discussed in the discussion section (concerning 5 alpha-reductase type I immunoreactivity in the glandular epithelial cells and of 5 alphareductase type II immunoreactivity in the interacinar smooth muscle cells).	The assessment of certain outcomes in the study may rely on subjective interpretation, which could introduce bias into the reported results. Moreover, the text fails to provide data supporting the diagnosis of BPH1 in the subjects; no clear mention of conflicts of interest.	High risk of bias
Murakoshi et al.	Acta histochemica et cytochemica	3	3	3	3	1	3	3	19
DOI	10.1267/ahc.33.223	The paper does not mention any randomization method.	There is no indication of allocation concealment, nor any description of how group assignments were managed or concealed from researchers administering the treatments.	The study does not mention blinding of the researchers or personnel handling the animals.	There’s no indication that outcome assessors were blinded. Since some outcomes involve potentially subjective assessments, this lack of blinding may lead to detection bias.	All animals appear to have completed the study, with each group accounted for at the end. There is no mention of dropouts or exclusions.	Several important pieces of information are referenced as “data not shown.” Key findings, such as quantitative analyses of prostatic compartments and details on CMA’s2 competitive binding with androgen receptors, are discussed but not fully disclosed.	BPH1 confirmation via biopsy is stated, but data for these confirmations are “not shown”. Some outcome evaluations in the study may be subjectively interpreted, potentially introducing bias into the findings; no clear mention of conflicts of interest.	High risk of bias
Murakoshi et al.	Tokai journal of experimental and clinical medicine	3	3	3	3	1	3	2	18
PMID	11806444	The paper does not mention randomization in assigning dogs to treatment groups.	There is no mention of how allocation to treatment groups was concealed.	There is no indication in the paper that any blinding of personnel took place.	The paper does not specify if those assessing outcomes were blinded to treatment group assignments.	There is no indication of loss to follow-up or missing data regarding the outcomes measured.	The study references CMA’s2 competitive inhibition of androgen binding to androgen receptors in the discussion but lacks supporting data (“data not shown”).	There is a lack of information on the funding sources and any potential conflicts of interest that might influence the study's outcomes; some outcomes are evaluated through subjective methods	Moderate to high risk of bias
Niżański et al.	Animals	3	3	3	3	3	1	2	18
DOI	10.3390/ani12121548	No mention of randomization in the assignment of dogs to control and treatment groups.	There is no description of methods to conceal allocation or whether any measures were taken to prevent selection bias in the assignment process.	The study does not specify any blinding measures for the personnel or the owners administering the treatment. There is no mention of a placebo implant or blinded medication.	There is no indication that outcome assessors.	The study notes instances where semen could not be collected from certain dogs, leading to data dropouts at various time points.	The study reports outcomes for dogs from groups where data was collected, excluding those from group II where semen collection was not possible. While this limits the overall dataset, the reported outcomes are consistent with what could be measured.	Potential conflicts of interest are disclosed, raising concerns about potential influence on the study's design and interpretation.	Moderate to high risk of bias
Niżański et al.	Animals	2	3	3	3	1	1	2	15
DOI	10.3390/ani10122379	The study indicates a randomized design but does not specify how the randomization was carried out.	Given the non-blinded nature of the study, there is a high likelihood that allocation concealment was not effectively implemented.	The study is explicitly stated as "not-blinded".	Outcome assessors were not blinded due to the nature of the study design.	There is no indication of loss to follow-up or missing data regarding the outcomes measured.	The text does not show any evidence of selective reporting.	Even if disclosed, potential conflicts of interest and funding-related bias remain a concern.	Moderate risk of bias
Niżański et al.	Animals	2	3	3	3	1	1	3	16
DOI	10.3390/ani10101936	Details on how the randomisation was performed are not specified.	Due to the non-blinded nature of the study, it is likely that effective allocation concealment was not maintained.	The study is explicitly stated as "not-blinded".	Outcome assessors were not blinded due to the nature of the study design.	There is no mention of dropouts or missing data.	The text does not show any evidence of selective reporting.	Potential funding-related bias and limited detail on hormone analysis methods.	Moderate to high risk of bias
Pettina et al.	Animals	3	2	3	3	1	1	2	15
DOI	10.3390/ani14111683	The study does not mention any form of randomization for selecting the dogs.	In a single-group design, allocation concealment is less relevant because all participants receive the same treatment. However, potential bias can still arise from the selection process, especially if researchers have prior knowledge of the participants’ conditions. This risk is not clearly ruled out in the manuscript.	Blinding of the treatment protocol was not specified, meaning that participant (owner) and clinician awareness of treatment could influence assessments or expectations.	The study does not report whether outcome assessors were blinded.	All dogs reportedly completed the study with no missing outcome data.	The study reports on all key outcomes.	The method used to determine CPSE10 serum levels is not detailed in the method section.	Moderate risk of bias
Shibata et al.	Journal of urology	3	3	3	3	1	1	2	16
DOI	10.1097/00005392-200101000-00081	The study involves multiple treatment groups, but there is no detailed information on if or how the randomisation sequence was generated.	The study does not report any measures taken to conceal the allocation of treatments to the different groups.	There is no mention of blinding of personnel.	The study does not indicate that the outcome assessors were blinded to the treatment groups.	There is no mention of dropouts or missing data.	The study reports complete data for all groups at the conclusion of the treatment period.	No clear mention of conflicts of interest; it is not stated in the paper how the BPH1 diagnosis was decided.	Moderate to high risk of bias
Sirinarumitr et al.	Journal of the american veterinary medical association	2	2	1	1	3	1	2	12
DOI	10.2460/javma.2001.218.1275	The study mentions that dogs were randomly assigned to a treatment group or a control group. However, it does not provide details about how the randomization was performed.	The study does not provide any detail about the allocation concealment method.	The study is explicitly labeled as a double-blind trial, indicating that neither the participants (owners) nor the personnel administering treatments knew which dogs were receiving the treatment versus the placebo.	Given the double-blind design, it is assumed that the assessors of the outcomes were blinded to the treatment allocations.	The study reported some missing data, where some outcomes for certain dogs were not available.	The text does not show any evidence of selective reporting.	Undisclosed conflicts of interest; some outcomes are evaluated through subjective methods	Low to moderate risk of bias
Sirinarumitr et al.	American journal of veterinary research	2	2	1	1	1	1	2	10
DOI	10.2460/ajvr.2002.63.495	The study states that subjects were randomly allocated to groups. However, it does not specify the method used for randomization.	The study does not specify how allocation concealment was implemented.	The study is described as a double-blind trial.	Due to the double-blind design, it can be inferred that the outcome assessors were unaware of the treatment allocations.	There is no indication of any missing outcome data.	The text does not show any evidence of selective reporting.	Undisclosed conflicts of interest.	Low to moderate risk of bias
Socha et al.	Polish journal of veterinary sciences	3	3	3	3	1	1	2	16
DOI	10.24425/pjvs.2018.125601	The study does not mention any randomization process, when deciding on the participating subjects.	As there is only one group with no control, allocation concealment is not obtained.	The lack of placebo controls and active owner involvement likely introduced performance bias.	The study does not indicate whether the outcome assessments were conducted in a blinded manner.	All animals appear to have completed the study, with each group accounted for at the end. There is no mention of dropouts or exclusions.	The text does not show any evidence of selective reporting.	Possible conflicts of interests are not discussed.	Moderate to high risk of bias
Tezuka et al.	Clinical and experimental pharmacology and physiology	3	3	3	3	1	1	2	16
DOI	10.1111/1440-1681.13817	The study does not describe any process of random sequence generation.	There is no mention of allocation concealment.	The text does not specify blinding of personnel.	The outcome assessment does not mention blinding of those analyzing or recording the outcomes.	The study reports data on all primary endpoints.	The study reports on all key outcomes.	The methodology for selecting BPH1 models appears unclear (confirmed by palpation), as prostate diameter is the only criterion mentioned.	Moderate to high risk of bias
Tsutsui et al.	Journal of veterinary medical science	3	3	3	3	1	1	3	17
DOI	10.1292/jvms.63.453	The paper does not mention any randomization method.	There is no mention of allocation concealment.	No mention is made about blinding involved personnel.	There is no indication that outcome assessors were blinded when evaluating prostate volume, hormone levels, or semen quality.	The study appears to report complete data on the measured outcomes.	The text does not show any evidence of selective reporting.	some outcomes are evaluated through subjective methods; undisclosed conflicts of interest and small sample size.	Moderate to high risk of bias
Tsutsui et al.	Journal of veterinary medical science	3	3	3	3	1	1	2	16
DOI	10.1292/jvms.62.1115	The study does not describe any process of random sequence generation.	The study does not specify how allocation concealment was implemented.	The text does not specify blinding of personnel.	There is no mention of blinding for the outcome assessment.	The study does not indicate any missing outcome data, and all 18 dogs appear to have completed the study.	The text does not show any evidence of selective reporting.	Undisclosed conflicts of interest.	Moderate to high risk of bias
Xiaocheng et al.	Planta medica	2	3	2	2	1	1	1	12
DOI	10.1055/s-0034-1383364	No specific details on how the randomization sequence was generated.	There is no mention of how the allocation of dogs to groups was concealed to prevent bias in group assignments.	The study mentions a control group but does not clarify whether the personnel administering treatments (finasteride, Urtica fissa, and water) were blinded.	The study does not specify whether the personnel assessing outcomes (e.g., prostate measurements) were blinded to the group assignments, leaving potential for detection bias.	All data on the selected dogs are presented.	The text does not show any evidence of selective reporting.	There are no obvious indications of other sources of bias affecting the study.	Low to moderate risk of bias
Yoshinaka et al.	European urology	3	3	3	2	1	1	2	15
DOI	10.1159/000020164	The paper does not mention any randomization method.	The paper does not indicate whether allocation concealment was implemented.	The study does not specify whether the personnel administering treatments were blinded to group assignments.	Some blinding is indicated for outcome assessors, but it is unclear if this applies to all outcomes (specifically plasma and prostatic estradiol levels).	There is no indication of any missing outcome data. The study does analyze all relevant data from the thirty-two dogs that were included.	No indication of selective outcome reporting was found.	Undisclosed conflicts of interest.	Moderate risk of bias
Zhao et al.	Chinese medical journal	1	2	3	3	1	1		11
DOI	10.3760/cma.j.issn.0366-6999.20122496	The subjects were numbered and then randomly separated into treatment groups.	The renumbering process from 0 to 9 in each group suggests some level of allocation concealment.	The study does not mention whether the personnel administering treatments were blinded to the group assignments.	The study does not provide information about whether outcome assessors were blinded.	All data for the beagles that completed the study were included, with no mention of dropouts or missing data.	The study reports all outcomes that were followed and assessed for the included individuals.	Undisclosed conflicts of interest.	Low to moderate risk of bias
Footnote:	1 Benign prostatic hyperplasia
	2 Chlormadinone acetate
